# Supplementary material for: Real-world experience utilizing the nuvision 4D intracardiac echocardiography catheter for left atrial appendage closure
Source: Sci Rep. 2024 May 24;14:11937. doi: 10.1038/s41598-024-60692-5 (PMC11126603; doi:10.1038/s41598-024-60692-5)
Supplement: Supplementary file 1 — Supplementary Information. [file 41598_2024_60692_MOESM1_ESM.xlsx]

## Sheet: Adams_LAAO and 4D ICE_Final Dat
Study ID	4D ICE	Age	Sex	BMI	CHA2D2VASC	PAD	CAD	CHF	Procedural Time (Mins)	Fluoro Time (Mins)	Contrast (mL)	Operator	Device Size	LAAO Device	Complications	Perivalvular Leak (>5 mm)
1001	No	81	Male	26.9905	4	No	Yes	No	87	8.9	8	Operator C	27	WATCHMAN FLX	None	No
1002	No	80	Female	27.2697	5	No	No	Yes	63	5.4	15	Operator A	20	WATCHMAN FLX	None	No
1003	No	84	Male	23.4839	4	No	Yes	Yes	110	7.4	19	Operator B	35	WATCHMAN FLX	None	No
1004	No	69	Female	25.8273	6	No	No	Yes	107	8.1	18	Operator B	27	WATCHMAN FLX	None	No
1005	No	82	Female	31.2202	6	Yes	Yes	No	58	5.2	8	Operator A	24	WATCHMAN FLX	None	No
1006	No	76	Female	23.6741	4	No	No	No	70	8	13	Operator B	24	WATCHMAN FLX	None	No
1007	No	61	Male	40.7746	2	No	No	Yes	112	7	24	Operator B	35	WATCHMAN FLX	None	No
1008	No	72	Male	26.5398	3	No	Yes	No	105	14.1	29	Operator C	24	WATCHMAN FLX	None	No
1009	No	81	Female	30.4865	5	No	No	No	73	8.3	14	Operator C	24	WATCHMAN FLX	None	No
1010	No	84	Female	38.911	8	No	Yes	Yes	79	7.8	29	Operator B	35	WATCHMAN FLX	None	No
1011	No	71	Male	31.8906	4	No	Yes	No	84	4.9	20	Operator B	27	WATCHMAN FLX	None	No
1012	No	89	Male	21.9752	6	No	Yes	No	78	4.5	14	Operator A	24	WATCHMAN FLX	None	No
1013	No	81	Male	25.1937	3	No	No	No	93	5.2	23	Operator A	27	WATCHMAN FLX	None	No
1014	No	79	Male	29.5644	4	No	Yes	No	96	4.9	24	Operator B	27	WATCHMAN FLX	None	No
1015	No	64	Male	42.2989	2	No	No	Yes	123	10	14	Operator A	24	WATCHMAN FLX	None	No
1016	No	74	Female	31.6971	3	No	No	Yes	97	7.3	15	Operator B	27	WATCHMAN FLX	None	No
1017	No	86	Male	26.0071	3	No	No	No	82	6.1	15	Operator B	24	WATCHMAN FLX	None	No
1018	No	79	Female	28.3987	5	No	Yes	No	153	16.1	27	Operator B	20	WATCHMAN FLX	None	No
1019	No	82	Male	30.9794	6	No	No	No	80	5.1	28	Operator B	20	WATCHMAN FLX	None	No
1020	No	75	Male	33.301	4	No	No	No	77	9.1	18	Operator A	20	WATCHMAN FLX	None	No
1021	No	77	Female	21.4313	6	No	No	No	80	6.1	24	Operator A	27	WATCHMAN FLX	None	No
1022	No	66	Male	28.5142	2	No	No	No	69	6.3	15	Operator A	27	WATCHMAN FLX	None	No
1023	No	67	Female	23.1125	3	No	No	No	108	8.5	24	Operator C	31	WATCHMAN FLX	None	No
1024	No	78	Female	36.0156	5	No	No	Yes	114	9.5	34	Operator C	31	WATCHMAN FLX	None	No
1025	No	76	Male	25.7679	7	No	Yes	Yes	65	3.3	14	Operator A	27	WATCHMAN FLX	None	No
1026	No	74	Male	38.5443	2	No	No	No	67	5.9	40	Operator A	35	WATCHMAN FLX	None	No
1027	No	86	Male	30.9134	4	No	Yes	No	59	3.6	22	Operator A	31	WATCHMAN FLX	None	No
1028	No	80	Male	24.2434	3	No	No	No	70	5.6	24	Operator A	31	WATCHMAN FLX	None	No
1029	No	73	Male	30.9174	3	No	Yes	No	73	5.8	10	Operator C	24	WATCHMAN FLX	None	No
1030	No	81	Female	27.8125	4	No	No	No	77	5.5	35	Operator C	24	WATCHMAN FLX	None	No
1031	No	80	Male	20.1181	5	No	Yes	No	81	8.3	12	Operator C	31	WATCHMAN FLX	None	No
1032	No	83	Male	23.9059	5	No	Yes	Yes	98	10.8	18	Operator C	27	WATCHMAN FLX	None	No
1033	No	87	Male	22.1509	7	No	Yes	No	123	38.9	26	Operator C	27	WATCHMAN FLX	None	No
1034	No	75	Male	26.3011	7	No	Yes	No	113	9.4	24	Operator C	24	WATCHMAN FLX	None	No
1035	No	81	Male	40.2684	3	No	No	No	123	14.1	20	Operator B	20	WATCHMAN FLX	None	No
1036	No	65	Male	34.4164	3	No	No	No	169	22.4	27	Operator B	20	WATCHMAN FLX	None	No
1037	No	83	Male	24.6664	4	No	Yes	No	64	3.7	24	Operator A	27	WATCHMAN FLX	None	No
1038	No	78	Male	28.3987	4	No	No	No	72	11.8	32	Operator C	27	WATCHMAN FLX	None	No
1039	No	78	Female	31.5912	5	No	No	Yes	71	7.4	18	Operator C	24	WATCHMAN FLX	None	No
1040	No	79	Female	29.7617	5	No	No	No	63	3.5	14	Operator A	27	WATCHMAN FLX	None	No
1041	No	85	Male	22.1176	7	No	No	No	55	3.6	16	Operator A	27	WATCHMAN FLX	None	No
1042	No	71	Female	29.9285	4	No	No	No	61	2.7	16	Operator A	31	WATCHMAN FLX	None	No
1043	No	71	Female	18.75	4	No	No	No	76	4.5	16	Operator A	20	WATCHMAN FLX	None	No
1044	No	67	Female	25.4604	3	No	No	Yes	86	12.6	16	Operator C	20	WATCHMAN FLX	None	No
1045	No	73	Female	26.749	3	No	No	No	114	5.7	12	Operator C	20	WATCHMAN FLX	None	No
1046	No	53	Male	43.7164	2	No	No	Yes	117	8.4	15	Operator A	31	WATCHMAN FLX	None	No
1047	No	85	Female	24.5722	6	No	Yes	Yes	100	15.1	16	Operator B	31	WATCHMAN FLX	None	No
1048	No	81	Male	23.1012	4	No	Yes	Yes	82	7.3	23	Operator B	24	WATCHMAN FLX	None	No
1049	No	74	Male	37.7999	4	Yes	No	No	85	5.2	17	Operator B	20	WATCHMAN FLX	None	No
1050	No	84	Male	22.3517	5	No	Yes	Yes	82	8.3	24	Operator B	27	WATCHMAN FLX	None	No
1051	No	72	Male	23.8402	4	Yes	No	No	59	3.6	13	Operator B	27	WATCHMAN FLX	None	No
1052	No	86	Female	25.8813	4	No	No	No	80	11.1	18	Operator C	27	WATCHMAN FLX	None	No
1053	No	79	Female	20.6545	8	Yes	No	Yes	79	7.5	25	Operator C	24	WATCHMAN FLX	None	No
1054	No	72	Male	34.0531	3	No	Yes	Yes	157	36.2	54	Operator C	31	WATCHMAN FLX	None	No
1055	No	61	Female	32.2474	4	No	Yes	No	73	4.4	15	Operator B	20	WATCHMAN FLX	None	No
1056	No	70	Female	32.7999	5	No	Yes	Yes	131	8.6	23	Operator B	24	WATCHMAN FLX	None	No
1057	No	67	Male	24.6918	3	No	No	Yes	115	14.5	56	Operator B	20	WATCHMAN FLX	None	No
1058	No	85	Male	25.3476	4	No	Yes	Yes	109	11.8	25	Operator A	20	WATCHMAN FLX	None	No
1059	No	64	Female	27.4219	5	No	No	No	77	4.8	24	Operator A	24	WATCHMAN FLX	None	No
1060	No	75	Female	28.2993	4	No	No	No	76	4.5	26	Operator A	24	WATCHMAN FLX	None	No
1061	No	74	Male	32.5227	3	No	Yes	No	95	13	32	Operator C	24	WATCHMAN FLX	None	No
1062	No	80	Male	23.8249	5	No	Yes	No	126	36.6	28	Operator C	31	WATCHMAN FLX	None	No
1063	No	65	Female	37.9498	5	No	Yes	No	99	6.9	26	Operator A	27	WATCHMAN FLX	None	No
1064	No	77	Female	35.3637	5	No	No	No	93	6.6	26	Operator A	27	WATCHMAN FLX	None	No
1065	No	75	Female	34.624	3	No	No	Yes	83	14.1	25	Operator C	27	WATCHMAN FLX	None	No
1066	No	71	Male	33.6408	4	No	Yes	No	66	5.7	36	Operator C	24	WATCHMAN FLX	None	No
1067	No	82	Male	34.8836	3	No	No	Yes	88	10.4	17	Operator C	20	WATCHMAN FLX	None	No
1068	No	75	Male	34.5566	4	No	No	No	80	4.1	14	Operator B	27	WATCHMAN FLX	None	No
1069	No	73	Male	24.9264	4	No	No	No	116	8.1	15	Operator B	24	WATCHMAN FLX	None	No
1070	No	71	Male	38.4021	3	No	Yes	Yes	64	3.4	23	Operator A	27	WATCHMAN FLX	None	No
1071	No	80	Male	27.647	6	No	No	No	81	4.2	12	Operator A	27	WATCHMAN FLX	None	No
1072	No	73	Male	30.577	2	No	No	No	133	19.5	79	Operator C	31	WATCHMAN FLX	None	No
1073	No	84	Female	25.3038	4	No	No	No	80	7.9	24	Operator C	31	WATCHMAN FLX	None	No
1074	No	71	Female	24.3582	6	No	No	No	74	7.1	19	Operator C	27	WATCHMAN FLX	None	No
1075	No	81	Female	23.1401	4	No	No	No	89	7.1	32	Operator C	20	WATCHMAN FLX	None	No
1076	Yes	78	Female	33.08	7	Yes	Yes	Yes	105	22.1	30	Operator B	27	WATCHMAN FLX	None	No
1077	Yes	83	Female	26.94	5	No	No	Yes	105	21.2	49	Operator B	27	WATCHMAN FLX	None	No
1078	Yes	79	Male	28.23	5	No	No	Yes	73	9.2	26	Operator A	24	WATCHMAN FLX	None	No
1079	Yes	78	Female	41.44	5	No	Yes	Yes	55	10.8	23	Operator A	31	WATCHMAN FLX	None	No
1080	Yes	85	Male	30.55	5	No	No	Yes	94	27.8	16	Operator A	31	WATCHMAN FLX	None	No
1081	Yes	80	Male	23.1	4	No	Yes	No	65	16.8	27	Operator A	25	Amulet	None	No
1082	Yes	82	Male	24.27	5	No	No	Yes	115	49	30	Operator B	24	WATCHMAN FLX	None	No
1083	Yes	86	Female	33.63	6	No	No	Yes	44	6.4	18	Operator A	27	WATCHMAN FLX	None	No
1084	Yes	82	Male	26.63	3	Yes	Yes	No	38	4.1	22	Operator A	35	WATCHMAN FLX	None	No
1085	Yes	84	Male	25.94	5	No	Yes	Yes	37	5.9	16	Operator A	24	WATCHMAN FLX	None	No
1086	Yes	69	Female	36.49	3	No	No	Yes	51	10.9	17	Operator A	31	WATCHMAN FLX	None	No
1087	Yes	73	Male	35.73	2	No	No	No	184	37.2	39	Operator B	24	WATCHMAN FLX	None	No
1088	Yes	81	Female	28.35	5	No	Yes	Yes	82	16.2	15	Operator B	24	WATCHMAN FLX	None	No
1089	Yes	84	Male	34.08	5	No	Yes	No	121	19.4	17	Operator B	31	WATCHMAN FLX	None	No
1090	Yes	81	Male	34.06	4	Yes	Yes	No	35	6.9	22	Operator A	27	WATCHMAN FLX	None	No
1091	Yes	77	Male	31.72	3	No	No	No	38	6.9	20	Operator A	27	WATCHMAN FLX	None	No
1092	Yes	79	Male	27.74	3	No	No	No	33	6.6	15	Operator A	24	WATCHMAN FLX	None	No
1093	Yes	78	Male	33.99	4	No	Yes	No	104	23.6	36	Operator A	25	Amulet	None	No
1094	Yes	78	Male	24.25	3	No	No	Yes	62	12.6	24	Operator C	27	WATCHMAN FLX	None	No
1095	Yes	78	Male	33.92	5	No	Yes	Yes	72	16.1	16	Operator C	31	WATCHMAN FLX	None	No
1096	Yes	74	Male	32.53	3	No	Yes	No	42	8.1	25	Operator C	31	WATCHMAN FLX	None	No
1097	Yes	65	Male	35.94	4	Yes	No	No	31	5.3	24	Operator A	24	WATCHMAN FLX	None	No
1098	Yes	75	Male	36.88	5	No	Yes	No	40	7.3	15	Operator A	27	WATCHMAN FLX	None	No
1099	Yes	78	Female	33.99	4	No	Yes	No	114	23.6	24	Operator A	25	Amulet	None	No
1100	Yes	64	Male	38.13	3	No	Yes	No	42	8.1	16	Operator A	31	WATCHMAN FLX	None	No
1101	Yes	80	Female	32.9	7	No	No	Yes	101	17.7	18	Operator B	22	Amulet	None	No
1102	Yes	75	Male	24.2	3	No	Yes	Yes	133	36.5	23	Operator B	25	Amulet	None	No
1103	Yes	83	Male	32.55	4	No	Yes	No	40	7.6	23	Operator A	31	WATCHMAN FLX	None	No
1104	Yes	73	Female	30.06	4	No	Yes	Yes	40	19.4	23	Operator A	31	WATCHMAN FLX	None	No
1106	Yes	77	Female	36.52	4	No	No	No	60	10.2	20	Operator C	24	WATCHMAN FLX	None	No
1107	Yes	83	Male	28.43	3	No	No	No	62	13.2	17	Operator C	22	WATCHMAN FLX	None	No
1108	Yes	76	Female	24.1	5	No	No	No	77	10.4	10	Operator B	22	Amulet	None	No
1109	Yes	65	Female	40.03	3	No	No	No	34	5.3	25	Operator A	31	WATCHMAN FLX	None	No
1110	Yes	86	Male	27.62	4	Yes	No	No	29	5	13	Operator A	24	WATCHMAN FLX	None	No
1111	Yes	56	Male	32.62	2	No	No	Yes	76	8.7	19	Operator C	31	WATCHMAN FLX	None	No
1112	Yes	68	Male	27.78	4	No	No	No	44	9.3	33	Operator A	27	WATCHMAN FLX	None	No
1113	Yes	80	Female	24.46	6	No	Yes	Yes	49	23.8	7	Operator A	20	WATCHMAN FLX	None	No
1114	Yes	74	Male	33.05	2	No	No	No	42	8.6	29	Operator A	20	WATCHMAN FLX	None	No
1115	Yes	66	Male	29.95	3	No	Yes	No	44	10.9	10	Operator A	20	WATCHMAN FLX	None	No
1116	Yes	77	Male	31.9	4	Yes	Yes	No	46	7.9	10	Operator A	20	WATCHMAN FLX	None	No
1117	Yes	78	Female	18.68	6	No	Yes	Yes	36	7.7	15	Operator A	24	WATCHMAN FLX	None	No
1118	Yes	72	Female	34.47	5	No	No	No	40	10.5	33	Operator A	31	WATCHMAN FLX	None	No
1119	Yes	67	Male	32.27	4	No	No	No	39	8	18	Operator A	25	Amulet	None	No
1120	Yes	78	Male	31.97	5	No	Yes	Yes	111	15.7	17	Operator B	25	Amulet	None	No
1121	Yes	67	Male	29.99	2	No	No	No	98	18.4	38	Operator B	28	Amulet	None	No
1122	Yes	83	Female	22.47	4	No	Yes	No	86	14.6	36	Operator B	28	Amulet	None	No
